# Supplementary material for: Social information affects adults’ evaluation of fairness in distributions: An ERP approach
Source: PLoS One. 2017 Feb 24;12(2):e0172974. doi: 10.1371/journal.pone.0172974 (PMC5325545; doi:10.1371/journal.pone.0172974)
Supplement: S1 Data — (XLSX) [file pone.0172974.s001.xlsx]

## Sheet: Sheet1
sub	Helper_Fair_N200_Fz	Helper_Unfair_N200_Fz	Hinderer_Fair_N200_Fz	Hinderer_Unfair_N200_Fz	Helper_Fair_P300_C4	Helper_Unfair_P300_C4	Hinderer_Fair_P300_C4	Hinderer_Unfair_P300_C4	Helper_Fair_LPP_Fz	Helper_Unfair_LPP_Fz	Hinderer_Fair_LPP_Fz	Hinderer_Unfair_LPP_Fz
1	-0.424593	-0.547698	-0.306658	-0.299946	1.78234	1.03941	0.967575	1.96028	0.424023	-0.524226	-0.047072	-0.704763
2	-1.10812	-1.39993	-2.26975	0.616841	2.37638	2.45009	1.66074	2.4365	-0.415797	0.111489	0.380508	1.07421
3	1.85428	-0.69043	-0.312747	-0.559754	1.80723	2.77033	1.44201	0.23932	-1.15615	-1.76609	0.349752	-1.05451
4	0.432561	-1.18336	-2.18439	-1.61165	1.59991	1.7527	0.397897	0.544074	1.30004	1.00482	-0.562777	-1.57095
5	-0.561065	-1.33567	0.261953	-0.796278	1.64847	0.223716	-0.223143	0.666455	-0.688006	0.906804	-0.753099	-1.88887
6	0.403392	-2.11935	1.06686	-0.645979	2.62494	1.86983	2.58872	2.4304	-0.558209	0.0124668	-0.0532208	0.201751
7	-0.258022	-2.25947	-0.2874	-0.713041	0.0752606	0.626594	0.229214	-1.33354	-0.242059	-0.0921063	2.39718	-0.686872
8	-1.06206	1.69721	-1.35106	1.94831	1.71675	0.500877	2.04789	1.49141	-0.677203	0.177481	1.09793	-0.290366
9	-1.05561	-2.2826	-0.959538	-1.83298	1.27759	2.2258	1.33973	1.7345	-0.114588	-0.0847477	0.687573	0.285135
10	-0.69269	-1.77996	-0.577151	-0.233323	2.3619	2.22298	1.07694	1.62249	0.380779	0.682459	0.813211	0.567057
11	0.36461	-0.38604	0.937486	-1.01211	-0.23283	-0.629928	0.44834	1.04284	-0.0185742	-1.55426	-0.607179	-0.34256
12	0.344473	-0.564744	0.873794	0.293804	1.76536	2.39852	0.704752	2.02821	0.11239	1.6504	0.566163	-0.586342
13	2.09508	1.54147	-0.265722	-1.13926	0.129074	-0.0607922	0.515196	-0.351053	3.39357	5.06223	3.30823	-0.850108
14	-3.87145	-3.88996	-0.640093	-2.74593	1.07786	1.34814	0.40885	0.67437	-2.74135	-0.616299	1.24905	0.418159
15	0.132806	-0.845486	0.712398	-0.904146	0.400528	-0.328591	0.134093	1.41323	1.30901	-0.152224	1.66288	0.328335
16	0.890136	1.99096	1.46149	-0.296483	3.97639	3.32822	2.12245	1.34937	0.00317925	0.281286	1.36069	-1.25402
17	1.11587	-0.561947	0.947423	0.462415	-0.134703	-0.012477	-0.334059	-0.639426	1.48148	-0.799869	0.695239	0.996093
18	0.416901	-2.64705	0.207679	-2.45209	3.27789	2.54094	1.35764	2.05431	2.00577	0.870749	0.90442	1.92128
